# Supplementary material for: DNA transposons have colonized the genome of the giant virus Pandoravirus salinus
Source: BMC Biol. 2015 Jun 12;13:38. doi: 10.1186/s12915-015-0145-1 (PMC4495683; doi:10.1186/s12915-015-0145-1)
Supplement: Additional file 8: Table S1. — The search for homologs of the P. salinus miniature inverted-repeat transposable element (MITE) flanking sequences in other genomes. [file 12915_2015_145_MOESM8_ESM.xlsx]

## Sheet: Sheet1
	100 bp of immediate flanking sequnces of MITEs as queries to BLASTn against P.salinus, P.dulcis and A.castellanii			Genes residing within the 2 kb flanking regions of MITEs that have homologs in NCBI non-redundant database
Coordinates of MITEs	Hits in P. salinus (coordinates/e-value)	Hits in P. dulcis (coordinates/e-value)	Hits in A. castellanii (coordinates/e-value)	Gene Locus_tag	StartSite	EndSite	Best hits (species, sequence identity, BLASTn evalue)
10194-10372	662757-662726/2e-06; 2367000-2367031/2e-06; 1782922-1782955/2e-05; 17946-17910/1e-04; 756612-756648/1e-04; 756847-756807/1e-04; 1436868-1436904/1e-04	none	none	ps_8	9355	10008	Pandoravirus dulcis, 75%, 2e-88
17707-17952	514180-514068/2e-24; 895224-895342/3e-23; 299747-299861/2e-18; 782498-782380/7e-18; 2104123-2104219/3e-17; 1615347-1615232/1e-16; 1981526-1981641/1e-16; 399232-399285/7e-15; 527904-528019/3e-14; 411413-411464/1e-13 and 50 more hits	1481788-1481818/8e-11; 378553-378522/5e-09; 1525794-1525763/1e-06	none
29444-29711	none	none	none	ps_24	29733	30410	Pandoravirus dulcis, 70%, 5e-13
				ps_25	30576	31010	Acanthamoeba castellanii, 73%, 6e-29
148208-148428	none	none	none	ps_154	147145	148071	Pandoravirus dulcis,86%, 0.0
196891-197139	none	none	none	ps_207	196007	196675	Pandoravirus dulcis, 81%, 4e-179
				ps_210	197754	200231	Pandoravirus dulcis, 74%, 0.0
266075-266302	none	none	none	ps_280	263590	264474	Pandoravirus dulcis, 77%, 2e-88
				ps_281	264898	265680	Pandoravirus dulcis, 77%, 6e-146
				ps_284	266577	267386	Pandoravirus dulcis, 80%, 0.0
				ps_286	267857	269044	Pandoravirus dulcis,83%, 0.0
349347-349598	none		none	ps_370	347713	349029	Pandoravirus dulcis, 74%, 0.0
				ps_371	349653	351929	Pandoravirus dulcis, 70%, 0.0
399024-399164	514181-51408/9e-33; 411346-411445/2e-30; 527905-527995/8e-30; 1271156-1271059/3e-29; 299746-299845/5e-28; 1321399-1321498/5e-28; 895223-895323/3e-26; 1442195-1442100/1e-25; 1981525-1981624/3e-23; 2104110-2104198/5e-19 and 10 more hits	none	none
527083-527339	1495392-1495328/4e-07	none	none	ps_537	525075	526577	Pandoravirus dulcis, 80%, 0.0
				ps_539	528203	529162	Pandoravirus dulcis, 80%, 9e-82
659083-659327	none	none	none	ps_682	656340	658628	Pandoravirus dulcis, 74%, 0.0
659348-659617	662592-662517/3e-14; 2367062-2366988/1e-13; 662723-662768/2e-12; 17780-17717/7e-12; 2367162-2367235/1e-10; 349422-349380/3e-08; 756776 756833 3e-08; 2317366-2317326/4e-07; 1437035-1437092/6e-06; 1436935-1436879/2e-05; 2317108-2317169/2e-05		none	ps_687	660921	662150	Pandoravirus dulcis, 88%, 0.0
662519-662768	none	none	none
671107-671355	none	none	none	ps_694	669278	670984	Pandoravirus dulcis, 76%, 0.0
707659-707892	none	none	none	ps_734	705002	707056	Pandoravirus dulcis, 81%, 0.0
756606-756849	590557-590655/3e-20; 1016804-1016706/3e-20; 684085-683985/5e-19; 968782-968882/5e-19; 2028902-2028965/2e-18; 2235477-2235548/2e-18; 678556-678656/1e-16; 1284864-1284776/1e-16; 375393-375464/4e-16; 1024910-1024811/4e-16 and 20 more hits	378524-378555/5e-09; 1481817-1481752/8e-08; 1525765-1525830/8e-08	none	ps_797	753904	756075	Pandoravirus dulcis, 85%, 0.0
				ps_799	757577	757969	Pandoravirus dulcis, 78%, 3e-77
1279645-1279868	none	none	none	ps_1360	1276933	1279722	Pandoravirus dulcis, 71%, 2e-50
1298951-1299182	none	none	none
1336186-1336424	none	none	none
1401197-1401418	none	none	none	ps_1483	1398635	1399405	Acartia pacifica, 70%, 7e-12
1436862-1437108	none	none	none	ps_1526	1435232	1436584	Pandoravirus dulcis, 70%, 1e-19
1627555-1627762	none	none	none	ps_1721	1628046	1629983	Pandoravirus dulcis, 79%, 0.0
1732017-1732183	39791-39710/7e-15; 972764-972694/4e-13	1732500-1732471/2e-05; 1050695-1050655/7e-05	none	ps_1808	1729543	1730727	Pandoravirus dulcis, 74%, 7e-40
1782915-1783142	none	none	none
2261535-2261757	546213-546246/2e-05	none	none	ps_2342	2260246	2261274	Pandoravirus dulcis, 69%, 2e-102
2316942-2317180	none	none	none
2317326-2317510	none	none	none
2320023-2320259	none	none	none
2363527-2363776	none	none	none	ps_2437	2362199	2363146	Pandoravirus dulcis, 65%, 1e-41
				ps_2440	2364206	2365111	Pandoravirus dulcis, 65%, 3e-30
2366989-2367235	none	none	none
2373978-2374199	none	none	none
###The standard of a significant hit when using the 100-bp of immediately flanking sequences as BLASTn queries: 1) BLASTn e-value <= 1e-04; 2) long than 30 bp.
###The standard of a significant hit when using the 2 kb of flanking sequences as BLASTn queries: 1) BLASTn e-value <= 1e-10;
