# Supplementary material for: DNA transposons have colonized the genome of the giant virus Pandoravirus salinus
Source: BMC Biol. 2015 Jun 12;13:38. doi: 10.1186/s12915-015-0145-1 (PMC4495683; doi:10.1186/s12915-015-0145-1)
Supplement: Additional file 9: Table S2. — Proximity of P. salinus miniature inverted-repeat transposable elements (MITEs) to annotated P. salinus genes. [file 12915_2015_145_MOESM9_ESM.xlsx]

## Sheet: Sheet1
MITEs found in Pandoravirus salinus (KC977571)			Pandoravirus genes that MITEs insert into or near
StartSite	StopSite	Strand	Gene Locus_tag	StartSite	StopSite	Strand	Position of MITE	Gene product
10194	10372	-	ps_8	9355	10008	anti-sense	186 bp upstream	hypothetical protein
17707	17952	+	ps_14	18100	20016	anti-sense	148 bp downstream	hypothetical protein
29444	29711	+	ps_24	29733	30410	sense	22 bp upstream	ankyrin repeat
148208	148428	+	ps_155	148230	148322	anti-sense	exon	hypothetical protein
196891	197139	+	ps_208	196674	196934	sense	exon	hypothetical protein
266075	266302	+	ps_282	266076	266237	anti-sense	exon	hypothetical protein
349347	349598	+	ps_371	349653	351929	sense	55 bp upsteam	hypothetical protein
399024	399164	-	ps_414	397207	398646	anti-sense	378 bp upstream	hypothetical protein
527083	527339	+	ps_538	527479	527793	anti-sense	140 bp downstream	hypothetical protein
659083	659327	-	ps_683	658540	659259	sense	exon	hypothetical protein
659348	659617	+	ps_684	659693	659806	sense	76 bp upstream	hypothetical protein
662519	662768	+	ps_688	662228	662320	sense	199 bp downstream	hypothetical protein
671107	671355	+	ps_694	669278	670984	sense	123 bp downstream	NUDIX hydrolase domain-like motif-containing
707659	707892	-	ps_736	707593	707739	anti-sense	exon	hypothetical protein
756606	756849	-	ps_798	757000	757431	anti-sense	151 bp downstream	hypothetical protein
1279645	1279868	+	ps_1360	1276933	1279722	anti-sense	exon	hypothetical protein
1298951	1299182	-	ps_1377	1299004	1299717	sense	exon	hypothetical protein
1336186	1336424	-	ps_1409	1336514	1337158	anti-sense	90 bp downstream	dihydrofolate reductase motif-containing
1401197	1401418	-	ps_1486	1400134	1400916	anti-sense	281 bp upstream	hypothetical protein
1436862	1437108	-	ps_1527	1437201	1439183	anti-sense	93 bp downstream	hypothetical protein
1627555	1627762	-	ps_1721	1628046	1629983	anti-sense	284 bp downstream	F-box domain
1732017	1732183	+	ps_1810	1732272	1733204	anti-sense	89 bp downstream	hypothetical protein
1782915	1783142	+	ps_1860	1780486	1782888	sense	27 bp downstream	ankyrin repeat
2261535	2261757	-	ps_2342	2260246	2261274	anti-sense	261 bp upstream	hypothetical protein
2316942	2317180	+	ps_2397	2316744	2316953	sense	exon	hypothetical protein
2317326	2317510	+	ps_2398	2317789	2319486	sense	279 bp upstream	ankyrin repeat
2320023	2320259	+	ps_2399	2320374	2321858	sense	115 bp upstream	hypothetical protein
2363527	2363776	-	ps_2438	2363321	2363686	sense	exon	hypothetical protein
2366989	2367235	+	ps_2442	2366078	2366671	anti-sense	318 bp upstream	ubiquitin-like domain
2373978	2374199	-	ps_2448	2372753	2373989	sense	exon	2OG-Fe(II) oxygenase superfamily
###Highlighted items indicate MITEs that are present within predicted ORFs.
